# Supplementary material for: Induction of Fatigue by Specific Anthracycline Cancer Drugs through Disruption of the Circadian Pacemaker
Source: Cancers (Basel). 2022 May 13;14(10):2421. doi: 10.3390/cancers14102421 (PMC9140011; doi:10.3390/cancers14102421)
Supplement: Supplementary file 1 [file cancers-14-02421-s001.zip]

Archive with 1 entries (1 files):
- cancers-1703687-supplementary.pdf
